# Supplementary material for: Longitudinal trends in blood concentrations of clozapine and norclozapine, inflammatory markers, and clinical outcomes in Japanese patients: a 12-week prospective study
Source: Front Psychiatry. 2026 Mar 11;17:1806564. doi: 10.3389/fpsyt.2026.1806564 (PMC13014377; doi:10.3389/fpsyt.2026.1806564)
Supplement: Supplementary file 3 [file Table1.xlsx]

## Sheet: S Table1
Supplementary Table 1. Breakdown of cases excluded from the analysis
Age	Sex	Reason	Week	Clozapine Dose	Achievement of	CD_1w	CD_2w	CD_3w	CD_4w	CD_5w	CD_6w	CD_7w	CD_8w	CD_9w	CD_10w	CD_11w	CD_12w	CLZ_1w	CLZ_2w	CLZ_3w	CLZ_4w	CLZ_5w	CLZ_6w	CLZ_7w	CLZ_8w	CLZ_9w	CLZ_10w	CLZ_11w	CLZ_12w	NCLZ_1w	NCLZ_2w	NCLZ_3w	NCLZ_4w	NCLZ_5w	NCLZ_6w	NCLZ_7w	NCLZ_8w	NCLZ_9w	NCLZ_10w	NCLZ_11w	NCLZ_12w	CLZ/D_1w	CLZ/D_2w	CLZ/D_3w	CLZ/D_4w	CLZ/D_5w	CLZ/D_6w	CLZ/D_7w	CLZ/D_8w
53	Female	pneumonia	3rd	75 mg	No	25	50	75	50	50	50	50	50	50				83.75	169.9	425.6	268.08	206.91	219.29	102.96	118.46	121.1				27.46	70.91	175.32	108.25	93.29	81.2	22.22	39.79	24.5				3.35	3.398	5.67467	5.3616	4.1382	4.3858	2.0592	2.3692
32	Female	pneumonia	4th	25 mg	No	12.5	12.5	25	25									24.49	85.88	127.72	217.12									20.63	34.36	37.03	84.31									1.9592	6.8704	5.1088	8.6848
60	Male	pneumonia (First time/Second time)	2nd/4th	50 mg/50mg	Yes	25	50	50	50	50	50	50	50	50	50	75	75	84.01	163.77	145.72	166.99	137.01	150.14	121.95	128.69	147.41	137.25	222.51	326.59	57.3	114.34	109	137.4	109.61	119.85	127.36	113.05	156.86	96.13	218.95	220.01	3.3604	3.2754	2.9144	3.3398	2.7402	3.0028	2.439	2.5738
42	Female	pneumonia	5th	75 mg	Yes	25	50	50	50	75	50	50	50	50	75	75	75	70.61	232.29	189.47	153.1	355.77	126.84	169.29	214.3	171.15	419.23	259.16	316.91	24.98	72.86	68.5	41.9	105.14	52.51	55.16	63.68	58.55	98.63	83.73	113.19	2.8244	4.6458	3.7894	3.062	4.7436	2.5368	3.3858	4.286
36	Male	agranulocytosis	5th	125 mg	No	25	50	75	100	125								49.7	184.02	212.64	297.45	302.97								22.93	105.78	165.39	192.49	271.17								1.988	3.6804	2.8352	2.9745	2.42376
54	Female	agranulocytosis	6th	75 mg	No	25	50	50	50	75	75							55.2	132.18	191.75	157.97	225.47	208.75							32.34	73.18	110	100.14	104.55	92.82							2.208	2.6436	3.835	3.1594	3.00627	2.78333
54	Male	unexplained death	3rd	50 mg	No	12.5	25	50										26.85	48.44	144.2										26.22	43.85	95.85										2.148	1.9376	2.884
52	Male	COVID-19 infection	3rd	75 mg	No	25	50	50										47.04	104.39	210.12										26.65	51.54	89.52										1.8816	2.0878	4.2024
Abbreviations: Achievement=achievement of 12 weeks or more of clozapine treatment continuation, CD=clozapine dose, CLZ=clozapine, NCLZ=norclozapine, CLZ/D=clozapine/dose ratio, NCLZ/D=norclozapine/dose ratio, Neu=neutrophil, Eo=eosinophil, IL-6= Interleukin-6, HOMA-IR=Homeostasis Model Assessment-Insulin Resistance
[truncated: 64 more columns]
