# Supplementary material for: Longitudinal trends in blood concentrations of clozapine and norclozapine, inflammatory markers, and clinical outcomes in Japanese patients: a 12-week prospective study
Source: Front Psychiatry. 2026 Mar 11;17:1806564. doi: 10.3389/fpsyt.2026.1806564 (PMC13014377; doi:10.3389/fpsyt.2026.1806564)
Supplement: Supplementary file 4 [file Table2.xlsx]

## Sheet: S Table 2
Supplementary Table 2. Demographic and Clinical Characteristics at Baseline
	Male subjects	Female subjects	p value
Number of subjects, n(%)	9 (42.9%)	12 (47.1%)
Start of clozapine treatment (years)	48.9±11.1	41.8±13.4	0.135
Duration of schizophrenia illness (years)	26.0±11.6	20.8±13.4	0.255
Pre-Cpeq (mg/day)	726.4±109.9	725.8±252.3	0.772
Inflammatory marker levels at baseline
Neutrophil ( /μL)	3012±1092	3521±1090	0.255
Eosinophil (/μL)	273±266	184±166	0.546
IL-６(pg./mL)	2.43±1.95	13.2±23.0	0.668
Values are mean ± standard deviation unless otherwise specified.
P values, for two groups comparisons with the unpaired, Mann-Whitney U test.
Abbreviations: Pre-Cpeq=previous antipsychotic dose using the chlorpromazine equivalent, IL-6= Interleukin-6
