# Supplementary material for: Longitudinal trends in blood concentrations of clozapine and norclozapine, inflammatory markers, and clinical outcomes in Japanese patients: a 12-week prospective study
Source: Front Psychiatry. 2026 Mar 11;17:1806564. doi: 10.3389/fpsyt.2026.1806564 (PMC13014377; doi:10.3389/fpsyt.2026.1806564)
Supplement: Supplementary file 5 [file Table3.xlsx]

## Sheet: S Table3
Supplementary Table 3. Distribution of combined m-ECT and pharmacotherapy
	Male subjects	Female subjects
m-ECT, n (%)	2 (22.2%)	3 (25.0%)
Psychotropic drugs, n (%)
Valproic acid	1 (11.1%)	1 (8.3%)
Levetiracetam	0	1 (8.3%)
Lithium carbonate	3 (33.3%)	3 (25.0%)
Lemborexant	6 (66.7%)	3 (25.0%)
Suvorexant	0	1 (8.3%)
Eszopiclone	0	2 (16.7%)
Nitrazepam	1 (11.1%)	1 (8.3%)
Estazolam	1 (11.1%)	0 (0%)
Medications for medical complications, n (%)
Antidiabetic agents	2 (22.2%)	1 (8.3%)
Antihyperlipidemic drugs	1 (11.1%)	1 (8.3%)
antihypertensive drugs	2 (22.2%)	0 (0%)
Laxatives	6 (66.7%)	7 (58.3%)
Magnesium oxide	5 (55.5%)	5 (41.7%)
Novel constipation medications	4 (44.4%)	5 (41.7%)
Abbreviations: m-ECT=modified electroconvulsive therapy
